# Supplementary material for: Electrical impedance myography detects dystrophin-related muscle changes in mdx mice
Source: Skelet Muscle. 2023 Nov 18;13:19. doi: 10.1186/s13395-023-00331-1 (PMC10657153; doi:10.1186/s13395-023-00331-1)
Supplement: Supplementary file 7 — Additional file 7: Supplementary Tables. Summary of statistical analyses in this study. Statistical analyses were performed using SAS software. To compare parameters between WT and mdx mice or vehicle-treatment and PPMO treatment, data were assessed using Student’s t-test with a closed testing procedure. The p-values observed form the analyses shows in the tables. WT: wild type, PPMO: peptide (Pip9b2)-conjugated antisense phosphorodiamidate morpholino oligomer. [file 13395_2023_331_MOESM7_ESM.xlsx]

## Sheet: Fig.1
	Summary of statistical p-values in MRI/MRS study (Figure 1B-F)
	Method: Student's t-test with a closed testing procedure
		18W			12W			9W			6W
		WT vs mdx			WT vs mdx			WT vs mdx			WT vs mdx
	T2	0.0002	***	"	0.0000	***	"	0.0113	*	"	0.0000	***
	Fat fraction	0.0028	**	"	0.0202	*	"	0.0012	**	"	0.3427	n.s.
	Leg muscle size	0.0000	***	"	0.0000	***	"	0.0006	***	"	0.0003	***
	Body weight	0.2393	n.s.		-	-		-	-		-	-

## Sheet: Fig.3, Suppl fig.5
	Summary of statistical p-values in EIM natural history study (Figure 3 and Supplementary figure 5)
	Method: Student's t-test with a closed testing procedure
			24W			18W			12W			6W
			WT vs mdx			WT vs mdx			WT vs mdx			WT vs mdx
	Reactance	30kHz	0.0098	**	"	0.0017	**	"	0.0340	*	"	0.2655	n.s.
		50kHz	0.0095	**	"	0.0025	**	"	0.0219	*	"	0.2700	n.s.
		100kHz	0.0074	**	"	0.0052	**	"	0.0202	*	"	0.2053	n.s.
		300kHz	0.0044	**	"	0.0253	*	"	0.0987	n.s.		-	-
	Resistance	30kHz	0.0049	**	"	0.0065	**	"	0.0393	*	"	0.7205	n.s.
		50kHz	0.0050	**	"	0.0092	**	"	0.0642	n.s.		-	-
		100kHz	0.0062	**	"	0.0172	*	"	0.1551	n.s.		-	-
		300kHz	0.0196	*	"	0.0285	*	"	0.7519	n.s.		-	-
	Phase	30kHz	0.0751	n.s.		-	-		-	-		-	-
		50kHz	0.0760	n.s.		-	-		-	-		-	-
		100kHz	0.0712	n.s.		-	-		-	-		-	-
		300kHz	0.0881	n.s.		-	-		-	-		-	-
			24W			18W			12W			6W
			WT vs mdx			WT vs mdx			WT vs mdx			WT vs mdx
	Body weight		0.0035	**	"	0.0087	**	"	0.0360	*	"	0.0374	*
	Muscle thickness		0.0170	*	"	0.0002	***	"	0.0038	**	"	0.8140	n.s.

## Sheet: Fig.4
	Summary of statistical p-values in histopathological study (Figure 4B-F)
	Method: Student's t-test with a closed testing procedure
		24W			18W			12W			6W
		WT vs mdx			WT vs mdx			WT vs mdx			WT vs mdx
	Small muscle fiber counts	0.0000	***	"	0.0000	***	"	0.0000	***	"	0.0001	***
	Middle muscle fiber counts	0.0936	n.s.		-	-		-	-		-	-
	Large muscle fiber counts	0.0012	**	"	0.0327	*	"	0.0084	**	"	0.0001	***
	Averaged muscle fiber area	0.0000	***	"	0.0000	***	"	0.0000	***	"	0.9122	n.s.
	SR positive area (Fibrosis)	0.0000	***	"	0.0002	***	"	0.0000	***	"	0.0007	***

## Sheet: Fig.6, Suppl fig.6
	Summary of statistical p-values in EIM study with PPMO (Figure 6B and Supplementary figure 6B)
	Method: Student's t-test with a closed testing procedure
		Pre			8W post-dose						2W post-dose
		WT vs mdx			WT-Veh vs mdx-Veh			mdx-Veh vs mdx-PPMO			WT-Veh vs mdx-Veh			mdx-Veh vs mdx-PPMO
	50kHz Reactance	0.0005	***	"	0.0445	*	"	0.0109	*	"	0.3420	n.s.		-	-
	50kHz Resistance	0.0004	***	"	0.0020	**	"	0.1836	n.s.	"	0.7980	n.s.		-	-
	50kHz Phase	0.0045	**	"	0.6655	n.s.		-	-		-	-		-	-
